# Supplementary material for: Modifiable predictors of health literacy in working-age adults - a rapid review and meta-analysis
Source: BMC Public Health. 2022 Jul 30;22:1450. doi: 10.1186/s12889-022-13851-0 (PMC9338662; doi:10.1186/s12889-022-13851-0)
Supplement: Supplementary file 6 — Additional file 6. Meta-analysis and heterogeneity analysis. [file 12889_2022_13851_MOESM6_ESM.zip]

Archive with 19 entries (18 files):
- Meta-analysen-heterogenita╠êtsanalysen/
- Meta-analysen-heterogenita╠êtsanalysen/Oral health behavior & OHL - Meta analysis.pdf
- __MACOSX/Meta-analysen-heterogenita╠êtsanalysen/._Oral health behavior & OHL - Meta analysis.pdf
- Meta-analysen-heterogenita╠êtsanalysen/Physical activity & HL - Meta analysis.pdf
- __MACOSX/Meta-analysen-heterogenita╠êtsanalysen/._Physical activity & HL - Meta analysis.pdf
- Meta-analysen-heterogenita╠êtsanalysen/Internet use & HL - Meta analysis.pdf
- __MACOSX/Meta-analysen-heterogenita╠êtsanalysen/._Internet use & HL - Meta analysis.pdf
- Meta-analysen-heterogenita╠êtsanalysen/Internet as source of information & HL - Meta anylsis.pdf
- __MACOSX/Meta-analysen-heterogenita╠êtsanalysen/._Internet as source of information & HL - Meta anylsis.pdf
- Meta-analysen-heterogenita╠êtsanalysen/Alcohol & HL - Meta analysis.pdf
- __MACOSX/Meta-analysen-heterogenita╠êtsanalysen/._Alcohol & HL - Meta analysis.pdf
- Meta-analysen-heterogenita╠êtsanalysen/English proficiency & HL - Meta analysis.pdf
- __MACOSX/Meta-analysen-heterogenita╠êtsanalysen/._English proficiency & HL - Meta analysis.pdf
- Meta-analysen-heterogenita╠êtsanalysen/Smoking & HL - Meta analysis.pdf
- __MACOSX/Meta-analysen-heterogenita╠êtsanalysen/._Smoking & HL - Meta analysis.pdf
- Meta-analysen-heterogenita╠êtsanalysen/Watching health-related TV & HL- Meta analysis.pdf
- __MACOSX/Meta-analysen-heterogenita╠êtsanalysen/._Watching health-related TV & HL- Meta analysis.pdf
- Meta-analysen-heterogenita╠êtsanalysen/Health status & HL - Meta analysis.pdf
- __MACOSX/Meta-analysen-heterogenita╠êtsanalysen/._Health status & HL - Meta analysis.pdf
